# Supplementary material for: Positive Selection and Duplication of Bat TRIM Family Proteins
Source: Viruses. 2023 Mar 29;15(4):875. doi: 10.3390/v15040875 (PMC10145180; doi:10.3390/v15040875)
Supplement: Supplementary file 1 [file viruses-15-00875-s001.zip]

Archive with 1 entries (1 files):
- viruses-2275137-supplementary.pdf
